# Supplementary material for: Computational Models on Pathological Redox Signalling Driven by Pregnancy: A Review
Source: Antioxidants (Basel). 2022 Mar 18;11(3):585. doi: 10.3390/antiox11030585 (PMC8945226; doi:10.3390/antiox11030585)
Supplement: Supplementary file 1 [file antioxidants-11-00585-s001.zip]

Archive with 3 entries (3 files):
- Supplementary material 1.pdf
- Supplementary material 2.pdf
- Supplementary material 4 (2).pdf
